# Supplementary material for: The Pyrazolo[3,4-d]Pyrimidine Derivative Si306 Encapsulated into Anti-GD2-Immunoliposomes as Therapeutic Treatment of Neuroblastoma
Source: Biomedicines. 2022 Mar 12;10(3):659. doi: 10.3390/biomedicines10030659 (PMC8945814; doi:10.3390/biomedicines10030659)
Supplement: Supplementary file 1 [file biomedicines-10-00659-s001.zip]

Archive with 1 entries (1 files):
- biomedicines-1617649-supplementary.pdf
